# Supplementary material for: The Contribution of Genetic Modifiers to Ovarian Cancer Risk in BRCA1 and BRCA2 Pathogenic Variant Carriers
Source: Cancers (Basel). 2026 Jan 23;18(3):354. doi: 10.3390/cancers18030354 (PMC12897243; doi:10.3390/cancers18030354)
Supplement: Supplementary file 1 [file cancers-18-00354-s001.zip]

Archive with 1 entries (1 files):
- cancers-4075866-supplementary.pdf
